# Supplementary material for: Evaluation, Management and Therapeutic Approach of Cardiovascular–Kidney–Metabolic Syndrome: A Multidisciplinary Delphi Expert Consensus
Source: J Clin Med. 2025 Dec 17;14(24):8930. doi: 10.3390/jcm14248930 (PMC12734211; doi:10.3390/jcm14248930)
Supplement: Supplementary file 1 [file jcm-14-08930-s001.zip]

Archive with 1 entries (1 files):
- jcm-4002499-supplementary.pdf
